# Supplementary material for: Genome and Transcriptome Identification of a Rice Germplasm with High Cadmium Uptake and Translocation
Source: Plants (Basel). 2023 Mar 8;12(6):1226. doi: 10.3390/plants12061226 (PMC10056766; doi:10.3390/plants12061226)
Supplement: Supplementary file 1 [file plants-12-01226-s001.zip]

Archive with 1 entries (1 files):
- plants-2266590-supplementary.pdf
